# Supplementary material for: Generation and quality control of lipidomics data for the alzheimer’s disease neuroimaging initiative cohort
Source: Sci Data. 2018 Nov 20;5:180263. doi: 10.1038/sdata.2018.263 (PMC6244184; doi:10.1038/sdata.2018.263)
Supplement: Supplementary file 1 [file sdata2018263-isa1.zip]

Archive with 3 entries (3 files):
- i_Investigation.txt
- s_Feihn302D_study.txt
- a_Feihn302D_assay.txt
