# Supplementary material for: Generation and quality control of lipidomics data for the alzheimer’s disease neuroimaging initiative cohort
Source: Sci Data. 2018 Nov 20;5:180263. doi: 10.1038/sdata.2018.263 (PMC6244184; doi:10.1038/sdata.2018.263)
Supplement: Supplementary file 1 [file sdata2018263-isa1.zip › i_Investigation.txt]

# Investigation File generated for Scientific Data with Investigation File Authoring Tool version 0.1.0 on 15/10/2018 - This metadata file is CC0
ONTOLOGY SOURCE REFERENCE
Term Source Name	NCBITaxon	UBERON	ERO	OBI	NIFDYS	EFO
Term Source File	http://data.bioontology.org/ontologies/NCBITAXON	http://data.bioontology.org/ontologies/UBERON	http://data.bioontology.org/ontologies/ERO	http://data.bioontology.org/ontologies/OBI	http://data.bioontology.org/ontologies/NIFDYS	http://data.bioontology.org/ontologies/EFO
Term Source Version	2016AB	releases/2014-06-15	2013-08-02	2014-08-18	1.5 (December, 2012)	
Term Source Description	National Center for Biotechnology Information (NCBI) Organismal Classification	Uber Anatomy Ontology	Eagle-I Research Resource Ontology	Ontology for Biomedical Investigations	Neuroscience Information Framework (NIF) Dysfunction Ontlogy	Experimental Factor Ontology
INVESTIGATION
Investigation Identifier
Investigation Title
Investigation Description
Investigation Submission Date
Investigation Public Release Date
INVESTIGATION PUBLICATIONS
Investigation PubMed ID
Investigation Publication DOI
Investigation Publication Author List
Investigation Publication Title
Investigation Publication Status
Investigation Publication Status Term Accession Number
Investigation Publication Status Term Source REF
INVESTIGATION CONTACTS
Investigation Person Last Name
Investigation Person Mid Initials
Investigation Person First Name
Investigation Person Address
Investigation Person Phone
Investigation Person Fax
Investigation Person Email
Investigation Person Affiliation
Investigation Person Roles
Investigation Person Roles Term Accession Number
Investigation Person Roles Term Source REF
STUDY
Study Identifier	10.1038/sdata.2018.263
Study Title	Generation and quality control of lipidomics data for the alzheimer’s disease neuroimaging initiative cohort
Study Submission Date	18/09/2018
Study Public Release Date	20/11/2018
Study Description	http://www.nature.com/articles/sdata2018263#abstract
Study File Name	s_Feihn302D_study.txt
Comment[Subject Keywords]	///;////;//;//
Comment[Manuscript Licence]	CC BY-4.0
Comment[Experimental Metadata Licence]	CC0
Comment[Supplementary Information File Name]	
Comment[Supplementary Information File Type]	x-zip-compressed
Comment[Supplementary Information File URL]	http://www.nature.com/articles/sdata2018263#supplementary-information
Comment[Data Repository]	Sage Bionetworks ;Sage Bionetworks ;Sage Bionetworks ;Sage Bionetworks 
Comment[Data Record Accession]	doi:10.7303/syn10495782.1;doi:10.7303/syn10495771.1;doi:10.7303/syn10495758.2;doi:10.7303/syn10208594.1
Comment[Data Record URI]	http://dx.doi.org/10.7303/syn10495782.1;http://dx.doi.org/10.7303/syn10495771.1;http://dx.doi.org/10.7303/syn10495758.2;http://dx.doi.org/10.7303/syn10208594.1
STUDY DESIGN DESCRIPTORS
Study Design Type	disease pathway analysis objective
Study Design Type Term Accession Number	ERO:0100147
Study Design Type Term Source REF	ERO
STUDY PUBLICATIONS
Study PubMed ID
Study Publication DOI
Study Publication Author List
Study Publication Title
Study Publication Status
Study Publication Status Term Accession Number
Study Publication Status Term Source REF
STUDY FACTORS
Study Factor Name	diagnosis	age	sex
Study Factor Type	diagnosis	age	biological sex
Study Factor Type Term Accession Number	OGMS:0000073	PATO:0000011	PATO:0000047
Study Factor Type Term Source REF	OBI	NIFDYS	ERO
STUDY ASSAYS
Study Assay Measurement Type	metabolite profiling
Study Assay Measurement Type Term Accession Number	OBI:0000366
Study Assay Measurement Type Term Source REF	ERO
Study Assay Technology Type	liquid chromatography-tandem mass spectrometry
Study Assay Technology Type Term Accession Number	CHMO:0000701
Study Assay Technology Type Term Source REF	OBI
Study Assay Technology Platform	instrument; manufacturer
Study Assay File Name	a_Feihn302D_assay.txt
STUDY PROTOCOLS
Study Protocol Name	Serum specimen collection and sample management	UPLC-QTOF MS analysis	LC-MS data processing
Study Protocol Type	specimen collection process	liquid chromatography-tandem mass spectrometry	data transformation
Study Protocol Type Term Accession Number	OBI:0000659	CHMO:0000701	OBI:0200000
Study Protocol Type Term Source REF	EFO	OBI	OBI
Study Protocol Description			
Study Protocol URI	""	""	""
Study Protocol Version			
Study Protocol Parameters Name	""	instrument; manufacturer	""
Study Protocol Parameters Name Term Accession Number	""	""	""
Study Protocol Parameters Name Term Source REF	""	""	""
Study Protocol Components Name	""	""	""
Study Protocol Components Type	""	""	""
Study Protocol Components Type Term Accession Number	""	""	""
Study Protocol Components Type Term Source REF	""	""	""
STUDY CONTACTS
Study Person Last Name	Barupal	Fan	Wancewicz	Cajka	Sa	Showalter	Baillie	Tenenbaum	Louie	Kaddurah-Daouk	Fiehn
Study Person First Name	Dinesh Kumar	Sili	Benjamin	Tomas	Michael	Megan R.	Rebecca	Jessica D.	Gregory	Rima	Oliver
Study Person Mid Initials											
Study Person Email	""	""	""	""	""	""	""	""	""	kaddu001@mc.duke.edu	ofiehn@ucdavis.edu
Study Person Phone											
Study Person Fax											
Study Person Address											
Study Person Affiliation	NIH-West Coast Metabolomics Center, University of California, Davis, 451 Health Sciences Drive, Davis, California 95616, United States	NIH-West Coast Metabolomics Center, University of California, Davis, 451 Health Sciences Drive, Davis, California 95616, United States	NIH-West Coast Metabolomics Center, University of California, Davis, 451 Health Sciences Drive, Davis, California 95616, United States	NIH-West Coast Metabolomics Center, University of California, Davis, 451 Health Sciences Drive, Davis, California 95616, United States	NIH-West Coast Metabolomics Center, University of California, Davis, 451 Health Sciences Drive, Davis, California 95616, United States	NIH-West Coast Metabolomics Center, University of California, Davis, 451 Health Sciences Drive, Davis, California 95616, United States	Rosa & Co LLC, San Carlos, CA, 94070 USA	Department of Biostatistics and Bioinformatics, Duke University, Durham, NC, 27708 USA	Department of Psychiatry and Behavioral Sciences; Department of Medicine and the Duke Institute for Brain Sciences, Duke University, Durham, NC, 27708 USA	Department of Psychiatry and Behavioral Sciences; Department of Medicine and the Duke Institute for Brain Sciences, Duke University, Durham, NC, 27708 USA	NIH-West Coast Metabolomics Center, University of California, Davis, 451 Health Sciences Drive, Davis, California 95616, United States
Study Person Roles											
Study Person Roles Term Accession Number											
Study Person Roles Term Source REF											
Comment[Study Person ORCID]											0000-0002-6261-8928
Comment[Funder]											
Comment[FundRef ID]											
Comment[Funder Term Source REF]											
Comment[Grant Identifier]											
