# Supplementary material for: Generation and quality control of lipidomics data for the alzheimer’s disease neuroimaging initiative cohort
Source: Sci Data. 2018 Nov 20;5:180263. doi: 10.1038/sdata.2018.263 (PMC6244184; doi:10.1038/sdata.2018.263)
Supplement: Supplementary file 1 [file sdata2018263-isa1.zip › s_Feihn302D_study.txt]

Source Name	Characteristics[organism]	Term Source REF	Term Accession Number	Characteristics[organism part]	Term Source REF	Term Accession Number	Protocol REF	Sample Name	Factor Value[diagnosis]	Factor Value[age]	Factor Value[sex]
Alzheimers Disease Neuroimaging Initiative cohort	Homo sapiens	NCBITaxon	NCBITaxon:9606	blood	UBERON	UBERON:0000178	Serum specimen collection and sample management	826 blood samples	diagnosis	age	sex
