# Supplementary material for: Generation and quality control of lipidomics data for the alzheimer’s disease neuroimaging initiative cohort
Source: Sci Data. 2018 Nov 20;5:180263. doi: 10.1038/sdata.2018.263 (PMC6244184; doi:10.1038/sdata.2018.263)
Supplement: Supplementary file 1 [file sdata2018263-isa1.zip › a_Feihn302D_assay.txt]

Sample Name	Protocol REF	Parameter Value[instrument]	Parameter Value[manufacturer]	Assay Name	Raw Data File	Comment[Data Repository]	Comment[Data Record Accession]	Comment[Data Record URI]	Protocol REF	Derived Data File	Comment[Data Repository]	Comment[Data Record Accession]	Comment[Data Record URI]	Protocol REF	Derived Data File	Comment[Data Repository]	Comment[Data Record Accession]	Comment[Data Record URI]
826 blood samples	UPLC-QTOF MS analysis	1290 Infinity UHPLC/6530 and 6550 QTOF MS	Agilent	826 raw LC-MS data files for positive electrospray ionization mode	ADNI1_LIPIDOMICS_RAW_DATA_ESI_POS.zip	Sage Bionetworks	doi:10.7303/syn10495782.1	http://dx.doi.org/10.7303/syn10495782.1	LC-MS data processing	adni1-lipidomics-eics.zip	Sage Bionetworks	doi:10.7303/syn10495758.2	http://dx.doi.org/10.7303/syn10495758.2	LC-MS data processing	ADMC_ADNI1_LIPIDOMICS.csv	Sage Bionetworks	doi:10.7303/syn9993525	https://doi.org/10.7303/syn9993525
826 blood samples	UPLC-QTOF MS analysis	1290 Infinity UHPLC/6530 and 6550 QTOF MS	Agilent	826 raw LC-MS data files for negative electrospray ionization mode	ADNI1_LIPIDOMICS_RAW_DATA_ESI_NEG.zip	Sage Bionetworks	doi:10.7303/syn10495771.1	http://dx.doi.org/10.7303/syn10495771.1	LC-MS data processing	adni1-lipidomics-eics.zip	Sage Bionetworks	doi:10.7303/syn10208594.1	http://dx.doi.org/10.7303/syn10208594.1	LC-MS data processing	ADMC_ADNI1_LIPIDOMICS.csv	Sage Bionetworks	doi:10.7303/syn9993525	https://doi.org/10.7303/syn9993525
